# Supplementary material for: 2-Isopropyl-3-methyl­quinoxaline 1,4-dioxide
Source: Acta Crystallogr Sect E Struct Rep Online. 2010 Jul 3;66(Pt 8):o1906. doi: 10.1107/S1600536810023706 (PMC3007200; doi:10.1107/S1600536810023706)
Supplement: Supplementary file 1 [file e-66-o1906-sup1.cif]

##############################################################################
###                                                                        ###
###        Electronic paper (Acta Crystallographica Section E)             ###
###                                                                        ###
##############################################################################
#                                                                            #
# This CIF contains the data in a paper accepted for publication in Acta     #
# Crystallographica Section E. It conforms to the requirements of Notes      #
# for Authors for Section E, and has been peer reviewed under the auspices   #
# of the IUCr Commission on Journals.                                        #
#                                                                            #
# Full details of the Crystallographic Information File format               #
# are given in the paper "The Crystallographic Information File (CIF):       #
# a New Standard Archive File for Crystallography" by S. R. Hall, F. H.      #
# Allen and I. D. Brown [Acta Cryst. (1991), A47, 655-685].                  #
#                                                                            #
# The current version of the core CIF dictionary is obtainable from          #
# ftp://ftp.iucr.org/pub/cif_core.dic. The current version number is 2.4.    #
#                                                                            #
# Software is freely available for graphical display of the structure(s) in  #
# this CIF.  For information consult the CIF home page http://www.iucr.org/  #
# cif/home.html                                                              #
#                                                                            #
# This file may be used for bona fide research purposes within the           #
# scientific community so long as proper attribution is given to the journal # 
# article from which it was obtained.                                        #
#                                                                            #
##############################################################################
                                             
data_I
_audit_creation_method     SHELXL-97
_chemical_name_systematic
;
2-Isopropyl-3-methylquinoxaline 1,4-dioxide
;
_chemical_name_common     '2-isopropyl-3-methylquinoxaline 1,4-dioxide'
_chemical_formula_moiety     'C12 H14 N2 O2'
_chemical_formula_sum     'C12 H14 N2 O2'
_chemical_formula_iupac     'C12 H14 N2 O2'
_chemical_formula_weight     218.25
_chemical_melting_point     ?
_symmetry_cell_setting     orthorhombic
_symmetry_space_group_name_H-M     'P n m a'
loop_
    _symmetry_equiv_pos_as_xyz
    'x, y, z'
    '-x+1/2, -y, z+1/2'
    '-x, y+1/2, -z'
    'x+1/2, -y+1/2, -z+1/2'
    '-x, -y, -z'
    'x-1/2, y, -z-1/2'
    'x, -y-1/2, z'
    '-x-1/2, y-1/2, z-1/2'
_cell_length_a     13.3879(10)
_cell_length_b     6.8462(6)
_cell_length_c     11.8861(9)
_cell_angle_alpha     90.00
_cell_angle_beta     90.00
_cell_angle_gamma     90.00
_cell_volume     1089.44(15)
_cell_formula_units_Z     4
_cell_measurement_reflns_used     4638
_cell_measurement_theta_min     2.98
_cell_measurement_theta_max     27.90
_cell_measurement_temperature     296(2)
_exptl_crystal_description     'block'
_exptl_crystal_colour     'colourless'
_exptl_crystal_size_max     0.29
_exptl_crystal_size_mid     0.27
_exptl_crystal_size_min     0.26
_exptl_crystal_density_diffrn     1.331
_exptl_crystal_density_meas     ?
_exptl_crystal_density_method     'not measured'
_exptl_crystal_F_000     464
_exptl_absorpt_coefficient_mu     0.092
_exptl_absorpt_correction_type     multi-scan
_exptl_absorpt_process_details     '(SADABS; Bruker, 2005)'
_exptl_absorpt_correction_T_min     0.651
_exptl_absorpt_correction_T_max     0.745
_exptl_special_details
;
;
_diffrn_ambient_temperature     296(2)
_diffrn_radiation_type     MoK\a
_diffrn_radiation_wavelength     0.71073
_diffrn_radiation_source     'fine-focus sealed tube'
_diffrn_radiation_monochromator     graphite
_diffrn_measurement_device_type     'Bruker APEXII CCD area-detector'
_diffrn_measurement_method     '\f and \w scans'
_diffrn_detector_area_resol_mean     ?
_diffrn_reflns_number     10376
_diffrn_reflns_av_R_equivalents     0.0189
_diffrn_reflns_av_sigmaI/netI     0.0112
_diffrn_reflns_theta_min     2.29
_diffrn_reflns_theta_max     28.60
_diffrn_reflns_theta_full     26.50
_diffrn_measured_fraction_theta_max     0.961
_diffrn_measured_fraction_theta_full     0.977
_diffrn_reflns_limit_h_min     -18
_diffrn_reflns_limit_h_max     17
_diffrn_reflns_limit_k_min     -9
_diffrn_reflns_limit_k_max     9
_diffrn_reflns_limit_l_min     -16
_diffrn_reflns_limit_l_max     16
_diffrn_standards_number     0
_diffrn_standards_interval_count     .
_diffrn_standards_interval_time     .
_diffrn_standards_decay_%     ?
_refine_special_details
;
Refinement of <i>F</i>^2^ against ALL reflections. The weighted <i>R</i>-factor
<i>wR</i> and goodness of fit <i>S</i> are based on <i>F</i>^2^, conventional
<i>R</i>-factors <i>R</i> are based on <i>F</i>, with <i>F</i> set to zero for
negative <i>F</i>^2^. The threshold expression of <i>F</i>^2^ >
\s(<i>F</i>^2^) is used only for calculating <i>R</i>-factors(gt) <i>etc</i>.
and is not relevant to the choice of reflections for refinement.
<i>R</i>-factors based on <i>F</i>^2^ are statistically about twice as large
as those based on <i>F</i>, and <i>R</i>- factors based on ALL data will be
even larger.
;
_reflns_number_total     1446
_reflns_number_gt     1062
_reflns_threshold_expression     I>2sigma(I)
_refine_ls_structure_factor_coef     Fsqd
_refine_ls_matrix_type     full
_refine_ls_R_factor_all     0.0784
_refine_ls_R_factor_gt     0.0568
_refine_ls_wR_factor_gt     0.1649
_refine_ls_wR_factor_ref     0.2033
_refine_ls_goodness_of_fit_ref     1.165
_refine_ls_restrained_S_all     1.165
_refine_ls_number_reflns     1446
_refine_ls_number_parameters     96
_refine_ls_number_restraints     1
_refine_ls_hydrogen_treatment     constr
_refine_ls_weighting_scheme     calc
_refine_ls_weighting_details
         'calc w=1/[\s^2^(Fo^2^)+(0.0863P)^2^+0.4481P] where P=(Fo^2^+2Fc^2^)/3'
_atom_sites_solution_hydrogens     geom
_atom_sites_solution_primary     direct
_atom_sites_solution_secondary     difmap
_refine_ls_shift/su_max     0.000
_refine_ls_shift/su_mean     0.000
_refine_diff_density_max     0.376
_refine_diff_density_min     -0.347
_refine_ls_extinction_method     'SHELXL97 (Sheldrick, 2008)'
_refine_ls_extinction_coef     0.011(4)
_refine_ls_extinction_expression
                                  'Fc^*^=kFc[1+0.001xFc^2^\l^3^/sin(2\q)]^-1/4^'
loop_
    _atom_type_symbol
    _atom_type_description
    _atom_type_scat_dispersion_real
    _atom_type_scat_dispersion_imag
    _atom_type_scat_source
    'C' 'C' 0.0033 0.0016
                         'International Tables Vol C Tables 4.2.6.8 and 6.1.1.4'
    'H' 'H' 0.0000 0.0000
                         'International Tables Vol C Tables 4.2.6.8 and 6.1.1.4'
    'N' 'N' 0.0061 0.0033
                         'International Tables Vol C Tables 4.2.6.8 and 6.1.1.4'
    'O' 'O' 0.0106 0.0060
                         'International Tables Vol C Tables 4.2.6.8 and 6.1.1.4'
_computing_data_collection     'APEX2 (Bruker, 2005)'
_computing_cell_refinement     'SAINT (Bruker, 2005)'
_computing_data_reduction     'SAINT (Bruker, 2005)'
_computing_structure_solution     'SIR97 (Altomare <i>et al.</i>,  1999)'
_computing_structure_refinement     'SHELXL97 (Sheldrick, 2008)'
_computing_molecular_graphics     'SHELXTL (Sheldrick, 2008)'
_computing_publication_material     'WinGX (Farrugia, 1999)'
loop_
    _atom_site_type_symbol
    _atom_site_label
    _atom_site_fract_x
    _atom_site_fract_y
    _atom_site_fract_z
    _atom_site_U_iso_or_equiv
    _atom_site_adp_type
    _atom_site_calc_flag
    _atom_site_refinement_flags
    _atom_site_occupancy
    _atom_site_disorder_assembly
    _atom_site_disorder_group
    C C1 0.9509(2) 0.2500 1.1853(3) 0.0603(8) Uani d S 1 . .
    H H11 0.9026 0.2500 1.2416 0.072 Uiso calc SR 1 . .
    C C2 1.0499(3) 0.2500 1.2128(4) 0.0731(10) Uani d S 1 . .
    H H2 1.0689 0.2500 1.2880 0.088 Uiso calc SR 1 . .
    C C3 1.1212(2) 0.2500 1.1306(4) 0.0723(11) Uani d S 1 . .
    H H3 1.1883 0.2500 1.1510 0.087 Uiso calc SR 1 . .
    C C4 1.0962(2) 0.2500 1.0186(4) 0.0641(9) Uani d S 1 . .
    H H4 1.1454 0.2500 0.9633 0.077 Uiso calc SR 1 . .
    C C5 0.99369(19) 0.2500 0.9893(2) 0.0449(6) Uani d SU 1 . .
    C C6 0.92245(18) 0.2500 1.0730(2) 0.0440(6) Uani d S 1 . .
    C C7 0.79331(18) 0.2500 0.9352(2) 0.0427(6) Uani d S 1 . .
    C C8 0.8664(2) 0.2500 0.8500(2) 0.0481(6) Uani d S 1 . .
    C C9 0.8419(3) 0.2500 0.7287(3) 0.0705(9) Uani d S 1 . .
    H H9A 0.9023 0.2500 0.6845 0.080 Uiso d S 1 . .
    H H9B 0.8034 0.1355 0.7099 0.080 Uiso d . 1 . .
    C C10 0.6836(2) 0.2500 0.9063(3) 0.0551(7) Uani d S 1 . .
    H H10 0.6798 0.2500 0.8240 0.066 Uiso calc SR 1 . .
    C C11 0.63084(17) 0.0655(4) 0.9452(2) 0.0777(8) Uani d . 1 . .
    H H11A 0.6657 -0.0468 0.9169 0.117 Uiso calc R 1 . .
    H H11B 0.5636 0.0652 0.9173 0.117 Uiso calc R 1 . .
    H H11C 0.6299 0.0615 1.0259 0.117 Uiso calc R 1 . .
    N N1 0.82094(15) 0.2500 1.04424(19) 0.0445(6) Uani d S 1 . .
    N N2 0.96482(17) 0.2500 0.8772(2) 0.0513(6) Uani d SU 1 . .
    O O1 0.75580(15) 0.2500 1.12490(18) 0.0681(7) Uani d S 1 . .
    O O2 1.03357(18) 0.2500 0.8002(2) 0.0809(8) Uani d S 1 . .
loop_
    _atom_site_aniso_label
    _atom_site_aniso_U_11
    _atom_site_aniso_U_22
    _atom_site_aniso_U_33
    _atom_site_aniso_U_12
    _atom_site_aniso_U_13
    _atom_site_aniso_U_23
    C1 0.0617(17) 0.0652(18) 0.0539(18) 0.000 -0.0125(14) 0.000
    C2 0.067(2) 0.066(2) 0.085(3) 0.000 -0.0309(19) 0.000
    C3 0.0494(16) 0.0531(16) 0.114(3) 0.000 -0.0284(19) 0.000
    C4 0.0403(13) 0.0433(14) 0.109(3) 0.000 0.0089(16) 0.000
    C5 0.0405(12) 0.0326(11) 0.0616(17) 0.000 0.0047(11) 0.000
    C6 0.0389(12) 0.0377(12) 0.0553(15) 0.000 -0.0038(11) 0.000
    C7 0.0408(12) 0.0438(12) 0.0434(14) 0.000 -0.0006(10) 0.000
    C8 0.0557(14) 0.0409(12) 0.0477(15) 0.000 0.0076(12) 0.000
    C9 0.084(2) 0.081(2) 0.0466(17) 0.000 0.0075(16) 0.000
    C10 0.0409(13) 0.0706(18) 0.0537(17) 0.000 -0.0040(12) 0.000
    C11 0.0525(11) 0.0818(17) 0.099(2) -0.0170(11) -0.0097(12) 0.0027(15)
    N1 0.0368(10) 0.0509(12) 0.0457(12) 0.000 0.0050(9) 0.000
    N2 0.0485(12) 0.0406(11) 0.0648(15) 0.000 0.0196(11) 0.000
    O1 0.0461(10) 0.1067(18) 0.0516(12) 0.000 0.0126(9) 0.000
    O2 0.0716(15) 0.0876(17) 0.0836(18) 0.000 0.0422(13) 0.000
_geom_special_details
;
All e.s.d.'s (except the e.s.d. in the dihedral angle between two l.s. planes)
are estimated using the full covariance matrix. The cell e.s.d.'s are taken
into account individually in the estimation of e.s.d.'s in distances, angles
and torsion angles; correlations between e.s.d.'s in cell parameters are only
used when they are defined by crystal symmetry. An approximate (isotropic)
treatment of cell e.s.d.'s is used for estimating e.s.d.'s involving l.s.
planes.
;
loop_
    _geom_bond_atom_site_label_1
    _geom_bond_atom_site_label_2
    _geom_bond_site_symmetry_2
    _geom_bond_distance
    _geom_bond_publ_flag
    C1 C2 . 1.365(4) ?
    C1 C6 . 1.389(4) ?
    C1 H11 . 0.9300 ?
    C2 C3 . 1.366(6) ?
    C2 H2 . 0.9300 ?
    C3 C4 . 1.373(5) ?
    C3 H3 . 0.9300 ?
    C4 C5 . 1.416(4) ?
    C4 H4 . 0.9300 ?
    C5 C6 . 1.378(4) ?
    C5 N2 . 1.387(4) ?
    C6 N1 . 1.401(3) ?
    C7 N1 . 1.348(3) ?
    C7 C8 . 1.409(4) ?
    C7 C10 . 1.508(4) ?
    C8 N2 . 1.357(4) ?
    C8 C9 . 1.479(4) ?
    C9 H9A . 0.964(4) ?
    C9 H9B . 0.964(2) ?
    C10 C11 7_565 1.519(3) ?
    C10 C11 . 1.519(3) ?
    C10 H10 . 0.9800 ?
    C11 H11A . 0.9600 ?
    C11 H11B . 0.9600 ?
    C11 H11C . 0.9600 ?
    N1 O1 . 1.296(3) ?
    N2 O2 . 1.298(3) ?
loop_
    _geom_angle_atom_site_label_1
    _geom_angle_atom_site_label_2
    _geom_angle_atom_site_label_3
    _geom_angle_site_symmetry_1
    _geom_angle_site_symmetry_3
    _geom_angle
    _geom_angle_publ_flag
    C2 C1 C6 . . 119.7(3) ?
    C2 C1 H11 . . 120.1 ?
    C6 C1 H11 . . 120.1 ?
    C1 C2 C3 . . 120.5(3) ?
    C1 C2 H2 . . 119.7 ?
    C3 C2 H2 . . 119.7 ?
    C2 C3 C4 . . 121.5(3) ?
    C2 C3 H3 . . 119.2 ?
    C4 C3 H3 . . 119.2 ?
    C3 C4 C5 . . 118.4(3) ?
    C3 C4 H4 . . 120.8 ?
    C5 C4 H4 . . 120.8 ?
    C6 C5 N2 . . 120.0(2) ?
    C6 C5 C4 . . 119.6(3) ?
    N2 C5 C4 . . 120.4(3) ?
    C5 C6 C1 . . 120.3(3) ?
    C5 C6 N1 . . 119.7(3) ?
    C1 C6 N1 . . 120.0(3) ?
    N1 C7 C8 . . 120.0(2) ?
    N1 C7 C10 . . 119.1(2) ?
    C8 C7 C10 . . 120.9(3) ?
    N2 C8 C7 . . 120.2(3) ?
    N2 C8 C9 . . 116.6(3) ?
    C7 C8 C9 . . 123.1(3) ?
    C8 C9 H9A . . 110.2(3) ?
    C8 C9 H9B . . 110.1(2) ?
    H9A C9 H9B . . 108.8(2) ?
    C7 C10 C11 . 7_565 112.56(16) ?
    C7 C10 C11 . . 112.56(16) ?
    C11 C10 C11 7_565 . 112.5(3) ?
    C7 C10 H10 . . 106.2 ?
    C11 C10 H10 7_565 . 106.2 ?
    C11 C10 H10 . . 106.2 ?
    C10 C11 H11A . . 109.5 ?
    C10 C11 H11B . . 109.5 ?
    H11A C11 H11B . . 109.5 ?
    C10 C11 H11C . . 109.5 ?
    H11A C11 H11C . . 109.5 ?
    H11B C11 H11C . . 109.5 ?
    O1 N1 C7 . . 121.8(2) ?
    O1 N1 C6 . . 118.2(2) ?
    C7 N1 C6 . . 120.0(2) ?
    O2 N2 C8 . . 121.4(3) ?
    O2 N2 C5 . . 118.7(2) ?
    C8 N2 C5 . . 120.0(2) ?
loop_
    _geom_torsion_atom_site_label_1
    _geom_torsion_atom_site_label_2
    _geom_torsion_atom_site_label_3
    _geom_torsion_atom_site_label_4
    _geom_torsion_site_symmetry_1
    _geom_torsion_site_symmetry_2
    _geom_torsion_site_symmetry_3
    _geom_torsion_site_symmetry_4
    _geom_torsion
    _geom_torsion_publ_flag
    C6 C1 C2 C3 . . . . 0.000(2) ?
    C1 C2 C3 C4 . . . . 0.000(2) ?
    C2 C3 C4 C5 . . . . 0.0000(10)
                                 ?
    C3 C4 C5 C6 . . . . 0.0000(10)
                                 ?
    C3 C4 C5 N2 . . . . 180.0000(10)
                                   ?
    N2 C5 C6 C1 . . . . 180.0 ?
    C4 C5 C6 C1 . . . . 0.0000(10)
                                 ?
    N2 C5 C6 N1 . . . . 0.0 ?
    C4 C5 C6 N1 . . . . 180.0 ?
    C2 C1 C6 C5 . . . . 0.0000(10)
                                 ?
    C2 C1 C6 N1 . . . . 180.0 ?
    N1 C7 C8 N2 . . . . 0.0 ?
    C10 C7 C8 N2 . . . . 180.0 ?
    N1 C7 C8 C9 . . . . 180.0 ?
    C10 C7 C8 C9 . . . . 0.0 ?
    N1 C7 C10 C11 . . . 7_565 64.2(2) ?
    C8 C7 C10 C11 . . . 7_565 -115.8(2) ?
    N1 C7 C10 C11 . . . . -64.2(2) ?
    C8 C7 C10 C11 . . . . 115.8(2) ?
    C8 C7 N1 O1 . . . . 180.0 ?
    C10 C7 N1 O1 . . . . 0.0 ?
    C8 C7 N1 C6 . . . . 0.0 ?
    C10 C7 N1 C6 . . . . 180.0 ?
    C5 C6 N1 O1 . . . . 180.0 ?
    C1 C6 N1 O1 . . . . 0.0 ?
    C5 C6 N1 C7 . . . . 0.0 ?
    C1 C6 N1 C7 . . . . 180.0 ?
    C7 C8 N2 O2 . . . . 180.0 ?
    C9 C8 N2 O2 . . . . 0.0 ?
    C7 C8 N2 C5 . . . . 0.0 ?
    C9 C8 N2 C5 . . . . 180.0 ?
    C6 C5 N2 O2 . . . . 180.0 ?
    C4 C5 N2 O2 . . . . 0.0 ?
    C6 C5 N2 C8 . . . . 0.0 ?
    C4 C5 N2 C8 . . . . 180.0 ?
data_global
_journal_date_recd_electronic     2010-05-26
_journal_date_accepted     2010-06-18
_journal_name_full     'Acta Crystallographica, Section E'
_journal_year     2010
_journal_volume     66
_journal_issue      8
_journal_page_first     o1906
_journal_page_last     o1906
_journal_paper_category     QO
_journal_coeditor_code     JH2164
_publ_contact_author
;
    AiYou Hao
    School of Chemistry and Chemical Engineering
    Shandong University
    Jinan 250100
    People's Republic of China
;
_publ_contact_author_email     haoay@sdu.edu.cn
_publ_contact_author_fax     '86-531-88564464'
_publ_contact_author_phone     '86-531-88363306'
_publ_section_title
;
2-Isopropyl-3-methylquinoxaline 1,4-dioxide
;
loop_
    _publ_author_name
    _publ_author_footnote
    _publ_author_address
    'Li, Jian-Ye' .
;
School of Chemistry and Chemical Engineering
Shandong University
Jinan 250100
People's Republic of China
;
    'Sun, Tao' .
;
School of Chemistry and Chemical Engineering
Shandong University
Jinan 250100
People's Republic of China
;
    'Hao, Ai-You' .
;
School of Chemistry and Chemical Engineering
Shandong University
Jinan 250100
People's Republic of China
;
    'Qiao, Hongwei' .
;
Shandong Shengquan Chemical Co. Ltd
Jinan 250204
People's Republic of China
;
    'Xin, Feifei' .
;
School of Chemistry and Chemical Engineering
Shandong University
Jinan 250100
People's Republic of China
;
_publ_section_synopsis     .
