# Supplementary material for: 2-Isopropyl-3-methyl­quinoxaline 1,4-dioxide
Source: Acta Crystallogr Sect E Struct Rep Online. 2010 Jul 3;66(Pt 8):o1906. doi: 10.1107/S1600536810023706 (PMC3007200; doi:10.1107/S1600536810023706)
Supplement: Supplementary file 2 [file e-66-o1906-Isup2.hkl]

#
# h,k,l, Fc-squared, Fo-squared, sigma(Fo-squared) and status flag
#
data_I
_shelx_title ' 1 in Pnma'
_shelx_refln_list_code          4
_shelx_F_calc_maximum      228.83
_exptl_crystal_F_000       464.00
_reflns_d_resolution_high  0.7423
 
loop_
 _symmetry_equiv_pos_as_xyz
 'x, y, z'
 '-x+1/2, -y, z+1/2'
 '-x, y+1/2, -z'
 'x+1/2, -y+1/2, -z+1/2'
 '-x, -y, -z'
 'x-1/2, y, -z-1/2'
 'x, -y-1/2, z'
 '-x-1/2, y-1/2, z-1/2'
 
_cell_length_a    13.3879
_cell_length_b     6.8462
_cell_length_c    11.8861
_cell_angle_alpha  90.000
_cell_angle_beta   90.000
_cell_angle_gamma  90.000
 
_shelx_F_squared_multiplier     1.000
 
loop_
 _refln_index_h
 _refln_index_k
 _refln_index_l
 _refln_F_squared_calc
 _refln_F_squared_meas
 _refln_F_squared_sigma
 _refln_observed_status
   2   0   0      963.35      747.14      7.79 o
   4   0   0      605.99      595.97      5.92 o
   6   0   0      204.64      225.18      2.48 o
   8   0   0        8.66        4.01      0.38 o
  10   0   0       79.27       85.07      1.48 o
  12   0   0       37.45       35.35      1.07 o
  14   0   0       36.69       26.93      1.20 o
  16   0   0       37.97       39.79      1.78 o
  18   0   0       10.79       14.12      2.29 o
   2   1   0      127.80      149.78      1.03 o
   4   1   0      703.22      795.03      5.07 o
   6   1   0      719.50      849.61      5.68 o
   8   1   0       13.91       17.86      0.42 o
  10   1   0       22.19       15.31      0.46 o
  12   1   0       47.70       40.85      0.75 o
  14   1   0       20.25       18.98      0.70 o
  16   1   0       13.00       20.25      0.82 o
   0   2   0    52361.16    55673.08    457.95 o
   2   2   0      785.27      721.47      4.07 o
   4   2   0      782.32      853.46      5.69 o
   6   2   0        8.84       10.60      0.31 o
   8   2   0      197.71      188.09      1.67 o
  10   2   0        0.12        0.10      0.24 o
  12   2   0        5.39        3.45      0.33 o
  14   2   0       71.43       65.53      1.19 o
  16   2   0        4.73        5.25      0.55 o
   2   3   0     1229.42     1151.87      6.70 o
   4   3   0      134.46      114.81      0.99 o
   6   3   0        4.23       12.02      0.43 o
   8   3   0       40.72       44.95      0.80 o
  10   3   0       27.37       30.38      0.72 o
  12   3   0       50.12       46.27      1.27 o
  14   3   0        0.54        0.19      0.38 o
  16   3   0       20.29       27.12      1.47 o
   0   4   0    12548.56    12552.81    108.37 o
   2   4   0      207.09      199.65      1.50 o
   4   4   0       19.65       20.87      0.45 o
   6   4   0       34.47       39.06      0.67 o
   8   4   0       29.94       24.83      0.65 o
  10   4   0        1.57        1.74      0.31 o
  12   4   0        0.00        0.23      0.29 o
  14   4   0        8.95        5.43      0.57 o
  16   4   0        2.96        3.27      0.92 o
   2   5   0        4.64        4.13      0.29 o
   4   5   0       19.19       21.01      0.50 o
   6   5   0      179.76      178.59      1.76 o
   8   5   0        6.90        7.49      0.51 o
  10   5   0        6.86        6.19      0.57 o
  12   5   0        2.33        0.76      0.41 o
  14   5   0        4.81        6.11      0.92 o
   0   6   0     2644.78     2555.07     22.51 o
   2   6   0       69.60       63.31      1.91 o
   4   6   0        7.09        4.99      0.37 o
   6   6   0        7.31        8.04      0.43 o
   8   6   0        0.01       -0.29      0.29 o
  10   6   0        2.39        1.43      0.49 o
  12   6   0        3.66        4.50      0.92 o
   2   7   0       30.04       25.71      0.74 o
   4   7   0        4.75        5.53      0.51 o
   6   7   0       28.15       22.94      0.96 o
   8   7   0       12.65       15.15      0.94 o
  10   7   0        0.13        0.19      0.57 o
   0   8   0      391.96      350.42      7.45 o
   2   8   0       22.19       20.91      1.55 o
   4   8   0        1.13        1.53      0.45 o
   6   8   0        1.10        1.24      0.88 o
   8   8   0        2.88        3.44      1.15 o
   1   0   1     7198.79     6915.19     90.04 o
   2   0   1      254.70      268.43      1.82 o
   3   0   1     1376.44     1343.36      7.71 o
   4   0   1       80.85       94.71      0.76 o
   5   0   1      438.85      418.29      2.92 o
   6   0   1      389.48      338.39      2.48 o
   7   0   1      419.65      444.09      3.20 o
   8   0   1        0.24        0.33      0.13 o
   9   0   1       23.82       32.31      0.61 o
  10   0   1       34.98       40.14      0.73 o
  11   0   1       48.43       48.10      0.81 o
  12   0   1        1.83        1.13      0.29 o
  13   0   1        3.34        1.69      0.35 o
  14   0   1        6.14        3.59      0.43 o
  15   0   1        7.23        4.85      0.51 o
  16   0   1        0.86        2.47      0.41 o
  17   0   1        0.69        0.79      0.61 o
   0   1   1      242.78      334.72      2.42 o
   1   1   1     6341.72     6208.38     31.02 o
   2   1   1        1.07        0.72      0.11 o
   3   1   1      491.66      463.96      2.54 o
   4   1   1       53.08       43.80      0.32 o
   5   1   1      146.30      158.91      0.92 o
   6   1   1     1874.06     1846.82      8.40 o
   7   1   1      471.97      531.77      2.66 o
   8   1   1        0.03        0.60      0.10 o
   9   1   1        2.37        1.25      0.13 o
  10   1   1       12.22        6.68      0.25 o
  11   1   1        1.90        2.44      0.21 o
  12   1   1       37.15       36.42      0.53 o
  13   1   1        3.14        4.01      0.29 o
  14   1   1        1.64        0.79      0.24 o
  15   1   1        4.71        4.66      0.35 o
  16   1   1       12.36       16.67      0.57 o
  17   1   1       39.02       45.73      1.04 o
   1   2   1    11672.23    12058.17     47.31 o
   2   2   1      884.66      910.50      3.85 o
   3   2   1      204.17      223.52      1.16 o
   4   2   1       47.72       44.89      0.39 o
   5   2   1        2.51        5.07      0.23 o
   6   2   1      511.48      472.41      2.50 o
   7   2   1        7.26        6.26      0.18 o
   8   2   1       15.20       16.91      0.31 o
   9   2   1       80.51       73.80      0.66 o
  10   2   1       82.26       80.64      0.73 o
  11   2   1       10.38        9.62      0.31 o
  12   2   1        9.02        9.55      0.34 o
  13   2   1        0.01       -0.16      0.16 o
  14   2   1       13.84       10.71      0.43 o
  15   2   1        6.43        9.33      0.43 o
  16   2   1        2.97        6.30      0.41 o
  17   2   1        0.36        0.56      0.40 o
   0   3   1        1.63        2.82      0.13 o
   1   3   1      555.49      565.46      3.87 o
   2   3   1        5.18        3.37      0.13 o
   3   3   1      841.45      830.37      4.38 o
   4   3   1        8.89       14.95      0.24 o
   5   3   1      360.96      345.83      1.91 o
   6   3   1      653.02      625.11      3.52 o
   7   3   1      600.19      615.45      3.37 o
   8   3   1        4.02        2.03      0.18 o
   9   3   1       54.67       54.17      0.64 o
  10   3   1        7.86        7.28      0.31 o
  11   3   1       12.70       10.78      0.41 o
  12   3   1        6.40        6.89      0.38 o
  13   3   1       27.86       30.92      0.67 o
  14   3   1        0.07        0.05      0.27 o
  15   3   1        0.00       -0.10      0.27 o
  16   3   1       11.75       14.53      0.77 o
   1   4   1     1909.18     1986.73      9.82 o
   2   4   1       94.52       87.45      0.68 o
   3   4   1        0.96        0.77      0.10 o
   4   4   1        1.79        1.96      0.11 o
   5   4   1        2.20        1.37      0.11 o
   6   4   1      110.86       99.98      0.85 o
   7   4   1       10.66       10.92      0.35 o
   8   4   1        3.36        4.24      0.23 o
   9   4   1       47.12       47.39      0.71 o
  10   4   1       47.67       45.69      0.69 o
  11   4   1        3.13        4.15      0.31 o
  12   4   1        1.06        1.74      0.29 o
  13   4   1        0.35        0.05      0.27 o
  14   4   1        6.04        4.33      0.40 o
  15   4   1        0.52       -0.25      0.36 o
  16   4   1        0.33        0.93      0.50 o
   0   5   1       19.34       19.62      0.68 o
   1   5   1      400.57      367.62      2.19 o
   2   5   1        0.00       -0.14      0.14 o
   3   5   1        5.12        5.74      0.19 o
   4   5   1        1.26        0.57      0.12 o
   5   5   1        1.10        1.56      0.19 o
   6   5   1      147.46      137.14      1.04 o
   7   5   1      106.79      101.38      0.99 o
   8   5   1        5.19        5.48      0.32 o
   9   5   1        3.06        3.37      0.27 o
  10   5   1        0.04        0.19      0.20 o
  11   5   1        0.04        0.11      0.29 o
  12   5   1        8.52        8.83      0.52 o
  13   5   1        0.96        0.96      0.31 o
  14   5   1        0.71        0.00      0.39 o
  15   5   1        0.00       -0.45      0.45 o
   1   6   1      344.59      328.79      3.62 o
   2   6   1       16.31       16.13      0.53 o
   3   6   1        6.64        5.77      0.28 o
   4   6   1        0.50        0.32      0.16 o
   5   6   1       10.67        8.66      0.32 o
   6   6   1       10.87       10.37      0.35 o
   7   6   1        9.04        7.23      0.38 o
   8   6   1        2.51        2.95      0.30 o
   9   6   1        5.46        5.91      0.43 o
  10   6   1       17.09       16.23      0.63 o
  11   6   1        8.65        9.20      0.55 o
  12   6   1        0.21        0.38      0.39 o
  13   6   1        1.35        1.15      0.47 o
   0   7   1        1.16        1.27      0.44 o
   1   7   1       39.85       33.22      0.82 o
   2   7   1        1.01        0.72      0.25 o
   3   7   1        3.11        3.21      0.26 o
   4   7   1        0.84        0.98      0.24 o
   5   7   1        9.38       10.05      0.38 o
   6   7   1       23.02       21.94      0.61 o
   7   7   1       42.62       39.42      0.81 o
   8   7   1        1.02        0.85      0.38 o
   9   7   1        1.50        1.37      0.37 o
  10   7   1        0.12        0.46      0.45 o
  11   7   1        0.39        1.42      0.56 o
   1   8   1      130.87      121.33      1.94 o
   2   8   1        9.52        8.40      0.68 o
   3   8   1        0.39        0.76      0.38 o
   4   8   1        0.10        0.48      0.38 o
   5   8   1        0.06       -0.03      0.36 o
   6   8   1        3.27        3.05      0.51 o
   7   8   1        0.13        0.22      0.58 o
   8   8   1        1.37        1.37      0.76 o
   0   9   1        0.33        2.29      1.15 o
   1   9   1        7.60        6.69      1.08 o
   2   9   1        0.33        1.15      0.76 o
   0   0   2     2122.13     1878.91     32.39 o
   1   0   2     1158.94      944.34      6.59 o
   2   0   2     1155.99      955.36      5.95 o
   3   0   2     1313.12     1422.42      8.79 o
   4   0   2      746.94      853.63      5.07 o
   5   0   2     2393.70     2395.60     15.16 o
   6   0   2       43.27       39.42      0.58 o
   7   0   2       47.18       45.10      0.61 o
   8   0   2       89.16       70.46      0.89 o
   9   0   2       18.09       17.30      0.46 o
  10   0   2      488.19      438.47      3.40 o
  11   0   2      401.41      345.31      2.90 o
  12   0   2       59.71       61.57      0.98 o
  13   0   2      107.00       90.74      1.37 o
  14   0   2       11.68        9.47      0.64 o
  15   0   2        0.27       -0.17      0.35 o
  16   0   2       15.28       14.46      0.72 o
  17   0   2        0.73        2.59      0.65 o
   1   1   2      376.88      360.65      1.85 o
   2   1   2      258.42      346.94      1.50 o
   3   1   2     1916.28     1878.02      9.23 o
   4   1   2       53.33       48.95      0.38 o
   5   1   2      221.16      183.44      1.00 o
   6   1   2     1679.79     1615.67      7.71 o
   7   1   2      125.23      142.53      0.94 o
   8   1   2       47.73       44.66      0.46 o
   9   1   2       17.24       14.58      0.30 o
  10   1   2        0.08        1.10      0.18 o
  11   1   2       96.18       83.59      0.79 o
  12   1   2       24.42       27.31      0.47 o
  13   1   2        5.37        6.80      0.34 o
  14   1   2        0.11       -0.19      0.19 o
  15   1   2        0.03       -0.09      0.24 o
  16   1   2        4.89        4.04      0.38 o
  17   1   2       41.07       45.77      1.03 o
   0   2   2      194.54      153.32      1.63 o
   1   2   2       12.49       14.18      0.20 o
   2   2   2      504.26      442.80      2.05 o
   3   2   2       67.37       60.03      0.41 o
   4   2   2      131.50       98.01      0.79 o
   5   2   2      454.95      421.04      2.37 o
   6   2   2        0.19        0.08      0.09 o
   7   2   2       68.21       64.08      0.62 o
   8   2   2       31.53       33.28      0.44 o
   9   2   2       11.03       10.50      0.27 o
  10   2   2      549.87      542.76      2.87 o
  11   2   2      268.65      251.09      1.60 o
  12   2   2      162.75      164.57      1.35 o
  13   2   2       20.35       16.00      0.44 o
  14   2   2        0.42       -0.21      0.23 o
  15   2   2        0.25        0.03      0.24 o
  16   2   2        0.93        0.41      0.30 o
  17   2   2        1.51        0.46      0.45 o
   1   3   2        8.12       11.50      0.19 o
   2   3   2      191.13      167.06      0.86 o
   3   3   2      274.14      240.97      1.24 o
   4   3   2        4.97        6.55      0.19 o
   5   3   2       16.07       12.19      0.25 o
   6   3   2      219.57      205.37      1.24 o
   7   3   2      162.03      165.46      1.19 o
   8   3   2       31.08       26.02      0.48 o
   9   3   2       38.27       33.19      0.54 o
  10   3   2       31.58       28.80      0.50 o
  11   3   2      135.86      126.39      1.18 o
  12   3   2        5.60        6.15      0.40 o
  13   3   2        7.99        7.93      0.40 o
  14   3   2        7.25        8.80      0.46 o
  15   3   2        4.45        2.98      0.38 o
  16   3   2        7.36        7.02      0.65 o
   0   4   2       58.85       71.69      0.75 o
   1   4   2       36.47       46.64      0.44 o
   2   4   2      108.88      104.78      0.67 o
   3   4   2       39.26       41.78      0.40 o
   4   4   2        1.15        0.03      0.11 o
   5   4   2      168.70      158.48      1.14 o
   6   4   2        9.55        8.88      0.27 o
   7   4   2       18.25       13.07      0.37 o
   8   4   2        1.77        1.42      0.19 o
   9   4   2        6.03        5.39      0.30 o
  10   4   2      199.12      193.54      1.75 o
  11   4   2      108.24      102.06      1.32 o
  12   4   2       65.19       69.30      1.11 o
  13   4   2       18.03       17.67      0.67 o
  14   4   2        3.88        4.68      0.43 o
  15   4   2        0.01       -0.38      0.38 o
  16   4   2        0.75        0.57      0.45 o
   1   5   2       17.66       15.27      0.33 o
   2   5   2       15.63       14.44      0.31 o
   3   5   2      119.89      106.15      0.87 o
   4   5   2        0.22        0.29      0.12 o
   5   5   2       52.91       51.62      0.64 o
   6   5   2      225.41      214.02      1.50 o
   7   5   2        8.03        8.18      0.33 o
   8   5   2        1.15        0.51      0.25 o
   9   5   2        6.69        6.51      0.38 o
  10   5   2        2.25        2.56      0.41 o
  11   5   2       18.43       15.47      0.63 o
  12   5   2        8.27        9.76      0.55 o
  13   5   2        2.07        1.51      0.48 o
  14   5   2        0.39       -0.38      0.45 o
   0   6   2       93.64       88.84      1.74 o
   1   6   2       34.96       37.86      0.57 o
   2   6   2        5.36        4.10      0.23 o
   3   6   2       16.46       15.29      0.41 o
   4   6   2        1.35        1.70      0.21 o
   5   6   2       36.18       34.00      0.66 o
   6   6   2        1.66        1.27      0.21 o
   7   6   2        0.04       -0.19      0.22 o
   8   6   2        1.82        2.37      0.31 o
   9   6   2       15.56       13.44      0.59 o
  10   6   2       76.12       81.66      1.49 o
  11   6   2       49.33       48.89      1.20 o
  12   6   2       13.17       14.32      0.89 o
  13   6   2        8.68        9.26      0.94 o
   1   7   2        0.22       -0.27      0.29 o
   2   7   2        0.65        0.46      0.34 o
   3   7   2        7.44        6.66      0.51 o
   4   7   2        0.78        0.61      0.34 o
   5   7   2       12.79       10.05      0.60 o
   6   7   2       28.52       26.38      0.72 o
   7   7   2        9.85        8.55      0.52 o
   8   7   2        2.22        2.26      0.39 o
   9   7   2        2.22        1.98      0.45 o
  10   7   2        0.00        0.24      0.44 o
  11   7   2       13.96       15.80      1.53 o
   0   8   2       16.59       11.26      1.08 o
   1   8   2        4.70        3.75      0.51 o
   2   8   2        0.06        0.15      0.34 o
   3   8   2        0.38        0.08      0.34 o
   4   8   2        3.88        3.45      0.51 o
   5   8   2        1.30        0.53      0.34 o
   6   8   2        0.34        1.04      0.41 o
   7   8   2        0.50        0.60      0.56 o
   8   8   2        0.55       -0.15      0.64 o
   1   9   2        0.01        0.11      0.56 o
   2   9   2        0.33        0.38      0.49 o
   3   9   2        0.88        1.15      1.15 o
   1   0   3     1885.51     1811.85     16.57 o
   2   0   3     2385.83     2460.34     14.73 o
   3   0   3      296.60      314.35      3.35 o
   4   0   3      807.06      732.60      4.61 o
   5   0   3      439.06      423.63      3.25 o
   6   0   3      127.55      117.02      1.09 o
   7   0   3       22.92       22.25      0.44 o
   8   0   3       13.42       15.95      0.43 o
   9   0   3       26.25       26.35      0.58 o
  10   0   3      387.59      345.31      2.80 o
  11   0   3      916.47      839.07      6.02 o
  12   0   3       27.02       33.00      0.79 o
  13   0   3       74.96       71.33      1.20 o
  14   0   3        0.01        0.62      0.35 o
  15   0   3        0.08       -0.28      0.28 o
  16   0   3        2.93        3.52      0.56 o
  17   0   3        0.34        0.56      0.52 o
   0   1   3       45.63       78.02      0.70 o
   1   1   3        0.32        0.24      0.11 o
   2   1   3      343.27      349.76      1.67 o
   3   1   3       28.93       20.85      0.21 o
   4   1   3       69.38       53.73      0.39 o
   5   1   3      212.12      215.36      1.20 o
   6   1   3      108.62      129.27      0.84 o
   7   1   3      316.42      305.83      1.75 o
   8   1   3       81.77       71.87      0.63 o
   9   1   3       37.25       31.26      0.43 o
  10   1   3       15.52       13.45      0.33 o
  11   1   3       35.68       39.83      0.54 o
  12   1   3      227.42      191.06      1.45 o
  13   1   3        0.89        1.57      0.24 o
  14   1   3        3.09        2.03      0.25 o
  15   1   3        0.06       -0.21      0.21 o
  16   1   3        0.07       -0.23      0.27 o
  17   1   3        2.46        1.02      0.41 o
   1   2   3      213.00      237.66      1.42 o
   2   2   3       12.19       11.72      0.16 o
   3   2   3      775.01      720.96      3.38 o
   4   2   3      247.09      236.82      1.23 o
   5   2   3       50.34       54.47      0.44 o
   6   2   3       33.09       38.99      0.44 o
   7   2   3       27.47       26.41      0.38 o
   8   2   3        7.01        6.16      0.21 o
   9   2   3       68.36       68.02      0.70 o
  10   2   3      600.47      541.03      3.06 o
  11   2   3      470.66      428.82      2.41 o
  12   2   3        0.45        0.34      0.20 o
  13   2   3       43.01       42.99      0.73 o
  14   2   3       14.62       16.00      0.48 o
  15   2   3        5.65        5.92      0.36 o
  16   2   3       13.13       14.73      0.70 o
  17   2   3        0.01        0.08      0.44 o
   0   3   3      353.09      344.38      2.69 o
   1   3   3      102.12      108.79      0.65 o
   2   3   3       52.02       43.29      0.36 o
   3   3   3       33.87       47.92      0.43 o
   4   3   3      392.55      396.62      1.98 o
   5   3   3        3.20        4.76      0.17 o
   6   3   3       51.19       53.62      0.51 o
   7   3   3      221.62      223.83      1.56 o
   8   3   3      169.94      158.67      1.19 o
   9   3   3       61.95       53.76      0.69 o
  10   3   3       18.95       21.45      0.47 o
  11   3   3        3.76        3.96      0.31 o
  12   3   3       56.61       47.31      0.87 o
  13   3   3        2.42        0.86      0.34 o
  14   3   3        0.09        0.16      0.29 o
  15   3   3        0.87        0.73      0.41 o
  16   3   3        4.65        3.79      0.57 o
   1   4   3       80.72       86.51      0.61 o
   2   4   3       16.80       16.15      0.25 o
   3   4   3       79.02       66.18      0.58 o
   4   4   3       74.92       64.22      0.61 o
   5   4   3       38.50       34.95      0.47 o
   6   4   3        0.06        0.11      0.11 o
   7   4   3        0.05        0.03      0.12 o
   8   4   3        1.29        0.19      0.19 o
   9   4   3       34.04       39.76      0.66 o
  10   4   3      237.18      223.52      2.58 o
  11   4   3      267.08      267.42      2.41 o
  12   4   3        5.39        5.70      0.45 o
  13   4   3       22.21       22.59      0.72 o
  14   4   3        5.63        5.20      0.55 o
  15   4   3        0.63        0.23      0.45 o
   0   5   3        8.12        6.35      0.35 o
   1   5   3        0.78        0.00      0.11 o
   2   5   3        6.82        5.47      0.22 o
   3   5   3        1.09        2.35      0.22 o
   4   5   3       17.20       18.13      0.37 o
   5   5   3       21.74       21.35      0.45 o
   6   5   3       30.65       26.91      0.49 o
   7   5   3       22.30       23.46      0.47 o
   8   5   3        0.56       -0.15      0.22 o
   9   5   3        2.55        0.95      0.27 o
  10   5   3        0.03       -0.16      0.29 o
  11   5   3        3.38        3.59      0.43 o
  12   5   3       63.57       63.84      1.13 o
  13   5   3        0.21        0.33      0.35 o
  14   5   3        1.30        0.51      0.84 o
   1   6   3       16.40       16.87      0.56 o
   2   6   3       14.62       15.95      0.52 o
   3   6   3        2.07        2.05      0.25 o
   4   6   3        5.96        6.17      0.32 o
   5   6   3       30.27       28.17      0.69 o
   6   6   3        3.79        4.12      0.35 o
   7   6   3        1.32        1.64      0.29 o
   8   6   3        0.01        0.13      0.31 o
   9   6   3        7.31        7.83      0.54 o
  10   6   3       53.21       53.82      1.26 o
  11   6   3      100.65      103.70      2.27 o
  12   6   3        1.23        2.04      0.66 o
  13   6   3       13.85       16.26      1.91 o
   0   7   3        0.09        0.19      0.54 o
   1   7   3        0.37        0.67      0.38 o
   2   7   3        0.74        0.46      0.34 o
   3   7   3        7.06        5.26      0.51 o
   4   7   3       27.61       25.90      0.85 o
   5   7   3        0.33        0.15      0.34 o
   6   7   3        5.34        4.27      0.46 o
   7   7   3        5.20        3.89      0.47 o
   8   7   3        0.86        0.82      0.36 o
   9   7   3        3.77        3.94      0.72 o
  10   7   3        0.55        2.10      0.81 o
  11   7   3        0.56        1.53      0.81 o
   1   8   3        0.00        0.08      0.34 o
   2   8   3        0.48        0.38      0.34 o
   3   8   3        0.33        0.69      0.34 o
   4   8   3        0.05        0.68      0.36 o
   5   8   3        5.36        4.74      0.57 o
   6   8   3        0.45        1.02      0.50 o
   7   8   3        0.00        0.60      0.56 o
   8   8   3        0.25        0.51      0.66 o
   0   9   3        0.01        0.08      0.64 o
   1   9   3        0.13        0.33      0.49 o
   0   0   4      137.88      102.44      1.21 o
   1   0   4      877.82     1008.55      9.07 o
   2   0   4      950.63      918.28      5.07 o
   3   0   4      102.86       67.20      0.57 o
   4   0   4       86.39       67.54      0.65 o
   5   0   4       22.93       25.13      0.44 o
   6   0   4      393.20      414.10      3.25 o
   7   0   4       83.50       84.23      1.01 o
   8   0   4       26.55       23.90      0.48 o
   9   0   4      155.24      170.99      1.64 o
  10   0   4      158.48      147.14      1.77 o
  11   0   4      159.71      147.65      1.56 o
  12   0   4       38.04       30.70      0.77 o
  13   0   4       18.83       21.95      0.69 o
  14   0   4       18.10       19.09      0.72 o
  15   0   4        0.52        0.11      0.33 o
  16   0   4        7.14        9.47      0.74 o
  17   0   4        0.50        1.04      0.65 o
   1   1   4      277.05      272.70      1.59 o
   2   1   4        8.37       11.92      0.17 o
   3   1   4      173.92      168.87      0.84 o
   4   1   4     1394.01     1417.82      5.80 o
   5   1   4      123.71      167.06      0.97 o
   6   1   4       92.90       77.48      0.63 o
   7   1   4       56.59       56.20      0.52 o
   8   1   4        0.38        0.43      0.10 o
   9   1   4       26.84       33.59      0.46 o
  10   1   4      130.48      106.00      0.91 o
  11   1   4       48.47       37.33      0.53 o
  12   1   4        8.74        7.93      0.34 o
  13   1   4        1.14        1.70      0.25 o
  14   1   4        9.38       10.54      0.44 o
  15   1   4        1.02        2.25      0.29 o
  16   1   4        0.11        0.75      0.33 o
  17   1   4        1.22        0.91      0.41 o
   0   2   4      209.87      196.08      1.82 o
   1   2   4       31.64       21.04      0.35 o
   2   2   4      538.78      532.14      2.80 o
   3   2   4       99.58      157.29      0.92 o
   4   2   4        0.07        0.40      0.09 o
   5   2   4      415.30      410.49      2.07 o
   6   2   4      228.17      215.21      1.23 o
   7   2   4      144.55      151.84      1.10 o
   8   2   4       60.55       57.21      0.58 o
   9   2   4        0.30        1.06      0.15 o
  10   2   4      110.06      102.76      0.88 o
  11   2   4       85.30       83.30      0.86 o
  12   2   4       60.23       55.18      0.82 o
  13   2   4        3.25        2.71      0.28 o
  14   2   4       12.99       14.01      0.54 o
  15   2   4        1.19        1.20      0.29 o
  16   2   4        8.81       12.54      0.73 o
  17   2   4       10.71       12.72      1.74 o
   1   3   4        0.30        0.24      0.12 o
   2   3   4        1.37        0.24      0.13 o
   3   3   4        1.73        5.15      0.16 o
   4   3   4      581.59      549.92      2.81 o
   5   3   4        0.00        0.61      0.11 o
   6   3   4       92.38       82.11      0.70 o
   7   3   4        4.82        4.89      0.24 o
   8   3   4        0.20       -0.05      0.14 o
   9   3   4       55.15       55.80      0.80 o
  10   3   4       39.77       29.29      0.58 o
  11   3   4      109.85      102.83      1.25 o
  12   3   4        5.67        5.13      0.40 o
  13   3   4        1.20        0.76      0.29 o
  14   3   4        8.68        9.30      0.55 o
  15   3   4       11.16       15.07      0.84 o
  16   3   4        0.01       -0.17      0.41 o
   0   4   4       45.01       45.32      0.69 o
   1   4   4        1.80        0.31      0.11 o
   2   4   4      104.72       99.86      0.78 o
   3   4   4       17.88       30.00      0.42 o
   4   4   4        2.25        3.38      0.20 o
   5   4   4       43.18       47.39      0.58 o
   6   4   4       59.22       64.39      0.71 o
   7   4   4       46.42       45.89      0.60 o
   8   4   4        8.61        9.36      0.38 o
   9   4   4        8.98       11.25      0.44 o
  10   4   4       46.72       39.70      0.79 o
  11   4   4       34.83       35.70      0.77 o
  12   4   4       36.94       35.67      0.84 o
  13   4   4        0.26        0.08      0.31 o
  14   4   4        6.36        7.08      0.56 o
  15   4   4        2.41        2.40      1.20 o
   1   5   4       42.92       43.34      0.73 o
   2   5   4       10.55        9.19      0.40 o
   3   5   4       69.40       70.54      0.89 o
   4   5   4      136.67      133.29      1.32 o
   5   5   4       38.86       41.17      0.71 o
   6   5   4        6.61        5.06      0.32 o
   7   5   4       18.17       16.69      0.54 o
   8   5   4        0.02        0.16      0.29 o
   9   5   4        6.30        5.34      0.51 o
  10   5   4       18.54       16.65      0.74 o
  11   5   4        6.30        5.62      0.51 o
  12   5   4        2.02        1.26      0.39 o
  13   5   4        0.26       -0.48      0.49 o
  14   5   4        1.04        1.15      0.81 o
   0   6   4        3.08        2.81      0.41 o
   1   6   4        4.62        4.52      0.35 o
   2   6   4       14.20       13.78      0.52 o
   3   6   4        2.61        3.62      0.31 o
   4   6   4        3.73        3.15      0.31 o
   5   6   4        1.87        1.53      0.34 o
   6   6   4        9.41        9.01      0.56 o
   7   6   4        1.94        2.62      0.35 o
   8   6   4        0.16        0.25      0.31 o
   9   6   4        5.84        7.86      0.61 o
  10   6   4       19.19       16.90      0.97 o
  11   6   4       25.77       25.94      2.10 o
  12   6   4       16.65       16.49      2.10 o
   1   7   4        2.16        1.72      0.38 o
   2   7   4        3.38        2.92      0.36 o
   3   7   4        6.56        6.20      0.51 o
   4   7   4       32.86       33.48      0.94 o
   5   7   4       11.44        8.64      0.89 o
   6   7   4        1.63        1.39      0.36 o
   7   7   4        0.00        0.43      0.33 o
   8   7   4        0.04        0.38      0.41 o
   9   7   4        2.54        3.09      0.81 o
  10   7   4        2.50        2.86      1.91 o
   0   8   4        1.04        0.38      0.54 o
   1   8   4        0.68        0.61      0.34 o
   2   8   4        2.08        2.15      0.46 o
   3   8   4        8.08        9.42      0.87 o
   4   8   4        4.68        3.93      0.61 o
   5   8   4        3.64        3.37      0.66 o
   6   8   4        1.68        1.65      0.66 o
   7   8   4        1.89        2.16      0.66 o
   1   0   5      974.67      888.76      6.15 o
   2   0   5     1365.69     1473.68      8.39 o
   3   0   5      448.76      560.61      3.29 o
   4   0   5        0.31        1.68      0.14 o
   5   0   5      130.99      129.95      1.94 o
   6   0   5      502.36      548.28      7.44 o
   7   0   5        0.34        0.61      0.15 o
   8   0   5       77.87       73.54      1.01 o
   9   0   5       38.18       42.32      0.82 o
  10   0   5        0.01        0.07      0.23 o
  11   0   5       16.40       15.59      0.54 o
  12   0   5        4.25        3.19      0.36 o
  13   0   5        9.55       10.71      0.55 o
  14   0   5       21.01       22.36      0.75 o
  15   0   5        0.04        0.00      0.35 o
  16   0   5        1.19        0.76      0.47 o
  17   0   5        5.77        8.12      0.87 o
   0   1   5        9.77       13.07      0.46 o
   1   1   5     1417.02     1589.13      7.89 o
   2   1   5      549.95      582.89      2.60 o
   3   1   5       40.38       34.24      0.28 o
   4   1   5      221.63      293.82      1.40 o
   5   1   5      484.40      495.01      2.25 o
   6   1   5        0.01        0.00      0.10 o
   7   1   5       58.35       61.50      0.54 o
   8   1   5      258.44      260.61      1.54 o
   9   1   5        0.97        4.10      0.21 o
  10   1   5        3.81        3.67      0.21 o
  11   1   5        0.72        0.69      0.19 o
  12   1   5        3.26        1.90      0.22 o
  13   1   5       35.86       39.45      0.71 o
  14   1   5        6.83        9.43      0.44 o
  15   1   5        0.30        0.29      0.26 o
  16   1   5        1.72        1.24      0.33 o
  17   1   5        0.02       -0.48      0.61 o
   1   2   5      362.37      358.79      2.46 o
   2   2   5       40.13       60.13      0.59 o
   3   2   5      348.95      361.27      2.10 o
   4   2   5        8.22       11.29      0.20 o
   5   2   5       89.35      108.08      0.71 o
   6   2   5       24.96       33.28      0.37 o
   7   2   5        0.74        0.50      0.10 o
   8   2   5       12.38       10.56      0.29 o
   9   2   5       12.83       15.35      0.40 o
  10   2   5       49.97       59.26      0.71 o
  11   2   5       25.52       24.38      0.50 o
  12   2   5       19.70       19.19      0.52 o
  13   2   5        9.78       12.36      0.49 o
  14   2   5        0.31        0.14      0.25 o
  15   2   5        0.54        0.39      0.29 o
  16   2   5        0.87        0.76      0.40 o
   0   3   5      176.95      175.26      1.87 o
   1   3   5      435.69      408.71      2.83 o
   2   3   5      189.13      192.66      1.60 o
   3   3   5       18.40       17.28      0.37 o
   4   3   5      399.87      435.54      2.57 o
   5   3   5      197.64      208.73      1.40 o
   6   3   5        0.11        0.32      0.12 o
   7   3   5       26.17       25.35      0.44 o
   8   3   5       17.51       19.58      0.47 o
   9   3   5        2.06        0.88      0.24 o
  10   3   5       12.77       11.58      0.54 o
  11   3   5        0.08        0.00      0.24 o
  12   3   5        3.89        5.57      0.43 o
  13   3   5       25.19       28.51      0.74 o
  14   3   5        1.57        2.39      0.35 o
  15   3   5        0.16       -0.33      0.49 o
  16   3   5        0.71        0.87      0.56 o
   1   4   5      122.43      130.13      1.40 o
   2   4   5       85.04       81.06      1.07 o
   3   4   5       72.46       74.83      0.85 o
   4   4   5        0.10        0.89      0.18 o
   5   4   5       35.59       33.31      0.59 o
   6   4   5       32.80       35.38      0.68 o
   7   4   5        0.12       -0.08      0.18 o
   8   4   5       21.05       17.10      0.55 o
   9   4   5        4.63        4.47      0.37 o
  10   4   5       11.51       12.21      0.59 o
  11   4   5       14.25       13.74      0.68 o
  12   4   5        0.62        0.00      0.34 o
  13   4   5        1.61        3.01      0.51 o
  14   4   5        0.81        0.00      0.54 o
  15   4   5        0.11        0.08      0.64 o
   0   5   5        0.40       -0.24      0.24 o
   1   5   5       98.38       95.94      1.19 o
   2   5   5       42.65       39.96      0.68 o
   3   5   5       16.00       15.92      0.49 o
   4   5   5       13.02       15.06      0.56 o
   5   5   5       42.94       41.67      0.75 o
   6   5   5        2.90        2.89      0.33 o
   7   5   5        6.84        7.14      0.47 o
   8   5   5       46.04       50.34      1.08 o
   9   5   5        2.44        2.19      0.39 o
  10   5   5        1.67        1.09      0.36 o
  11   5   5        0.08        0.00      0.34 o
  12   5   5        4.74        5.57      1.49 o
  13   5   5        5.01        6.13      0.72 o
   1   6   5       24.67       27.15      0.95 o
   2   6   5       57.59       57.87      1.12 o
   3   6   5       15.78       13.96      0.68 o
   4   6   5        0.95        1.30      0.34 o
   5   6   5        8.10        9.10      0.62 o
   6   6   5       26.73       29.00      0.85 o
   7   6   5        1.19        0.64      0.31 o
   8   6   5        5.88        5.18      0.49 o
   9   6   5        0.15        0.57      0.45 o
  10   6   5        0.15        0.95      0.49 o
  11   6   5        5.97        6.25      1.15 o
  12   6   5        0.04        0.23      0.76 o
   0   7   5       12.94        9.94      1.08 o
   1   7   5       16.32       15.44      0.76 o
   2   7   5        6.64        5.56      0.51 o
   3   7   5        5.03        3.65      0.46 o
   4   7   5       15.79       15.46      0.71 o
   5   7   5       10.20        9.45      0.64 o
   6   7   5        0.14        0.00      0.34 o
   7   7   5        0.97        1.45      0.50 o
   8   7   5        3.51        4.00      0.66 o
   9   7   5        3.42        4.70      0.92 o
  10   7   5        4.82        5.34      0.92 o
   1   8   5        3.24        1.74      0.68 o
   2   8   5        4.60        3.49      0.66 o
   3   8   5        4.02        4.92      0.66 o
   4   8   5        0.85        1.65      0.66 o
   5   8   5        2.16        2.80      0.66 o
   6   8   5        0.88        0.64      0.66 o
   0   0   6       71.29       66.76      1.28 o
   1   0   6       31.48       48.88      0.47 o
   2   0   6      547.11      576.66      3.65 o
   3   0   6      644.82      722.36      4.72 o
   4   0   6       32.06       33.88      0.46 o
   5   0   6       66.42       68.35      0.78 o
   6   0   6       39.67       23.53      0.53 o
   7   0   6      854.23      849.18      6.53 o
   8   0   6       65.90       51.90      0.77 o
   9   0   6        1.68        2.95      0.31 o
  10   0   6        2.03        0.48      0.32 o
  11   0   6        8.33        6.85      0.45 o
  12   0   6        3.62        3.15      0.34 o
  13   0   6        7.54        5.10      0.45 o
  14   0   6        1.29        1.16      0.40 o
  15   0   6        3.46        3.49      0.65 o
  16   0   6        0.00        0.85      0.52 o
   1   1   6      394.81      525.53      3.42 o
   2   1   6       41.17       42.35      0.34 o
   3   1   6       74.34      101.37      0.62 o
   4   1   6       22.43       34.41      0.32 o
   5   1   6       88.10       83.65      0.62 o
   6   1   6        1.48        4.85      0.22 o
   7   1   6        0.75        0.08      0.11 o
   8   1   6      117.28       95.21      0.78 o
   9   1   6      215.00      218.71      1.55 o
  10   1   6       38.66       28.02      0.48 o
  11   1   6        0.15       -0.16      0.16 o
  12   1   6        0.00       -0.11      0.21 o
  13   1   6        4.04        3.36      0.32 o
  14   1   6        8.32       13.49      0.50 o
  15   1   6        2.30        2.44      0.41 o
  16   1   6        1.89        1.85      0.46 o
   0   2   6       36.83       23.69      0.60 o
   1   2   6      217.40      218.08      1.90 o
   2   2   6      321.53      359.64      2.44 o
   3   2   6      771.62      842.00      4.99 o
   4   2   6        6.55        5.33      0.20 o
   5   2   6      240.73      230.53      1.42 o
   6   2   6        4.65        4.25      0.19 o
   7   2   6      367.27      358.80      2.17 o
   8   2   6      108.94       98.71      0.90 o
   9   2   6       32.61       29.79      0.49 o
  10   2   6       12.75       10.21      0.38 o
  11   2   6       15.59       18.68      0.51 o
  12   2   6        9.67        9.61      0.41 o
  13   2   6        1.23        2.11      0.26 o
  14   2   6        0.25        0.00      0.25 o
  15   2   6        6.22        9.06      0.62 o
  16   2   6        0.48        1.18      0.51 o
   1   3   6       63.69       71.52      1.28 o
   2   3   6       70.66       80.49      0.89 o
   3   3   6        1.67        1.40      0.18 o
   4   3   6       15.16       15.87      0.36 o
   5   3   6        6.12        5.47      0.25 o
   6   3   6        3.05        2.50      0.25 o
   7   3   6       28.69       26.60      0.50 o
   8   3   6       65.19       51.32      0.81 o
   9   3   6      189.33      203.30      2.15 o
  10   3   6        9.64        6.19      0.47 o
  11   3   6        8.29        7.44      0.51 o
  12   3   6        0.81        0.61      0.34 o
  13   3   6        0.11       -0.08      0.34 o
  14   3   6        2.28        3.81      0.57 o
  15   3   6       10.19       13.03      1.19 o
   0   4   6        0.64        0.51      0.28 o
   1   4   6       44.65       45.78      0.73 o
   2   4   6      123.90      122.65      1.30 o
   3   4   6      189.39      203.57      2.09 o
   4   4   6        0.00        0.35      0.19 o
   5   4   6       38.60       38.31      0.72 o
   6   4   6        2.25        1.39      0.29 o
   7   4   6      118.49      120.30      1.40 o
   8   4   6       57.07       56.70      1.00 o
   9   4   6        7.11        6.66      0.51 o
  10   4   6        1.36        1.84      0.34 o
  11   4   6        4.41        5.88      0.51 o
  12   4   6        2.67        1.79      0.39 o
  13   4   6        0.26        0.00      0.49 o
  14   4   6        0.09       -0.64      0.64 o
   1   5   6       86.22       80.21      1.10 o
   2   5   6        1.98        2.70      0.25 o
   3   5   6        9.20        8.83      0.40 o
   4   5   6        6.06        4.43      0.37 o
   5   5   6       18.76       19.97      0.68 o
   6   5   6        2.61        2.51      0.34 o
   7   5   6        0.12        0.69      0.34 o
   8   5   6       48.25       43.57      1.02 o
   9   5   6       45.48       47.79      1.34 o
  10   5   6       13.53       12.00      0.76 o
  11   5   6        1.38        2.48      0.57 o
  12   5   6        0.37        0.76      0.95 o
  13   5   6        1.15        0.08      0.64 o
   0   6   6        0.00        0.57      0.54 o
   1   6   6        7.50        7.17      0.57 o
   2   6   6       33.81       33.91      0.85 o
   3   6   6       23.03       24.13      0.81 o
   4   6   6        0.42        0.46      0.34 o
   5   6   6        3.22        3.18      0.55 o
   6   6   6        0.07        0.00      0.34 o
   7   6   6       37.86       41.05      1.05 o
   8   6   6       20.23       23.51      0.80 o
   9   6   6        1.59        0.99      0.45 o
  10   6   6        0.19        0.38      0.64 o
  11   6   6        0.10        0.15      0.76 o
   1   7   6       16.45       15.45      0.71 o
   2   7   6        2.80        2.95      0.39 o
   3   7   6        0.00        0.23      0.34 o
   4   7   6        1.30        0.84      0.34 o
   5   7   6        2.98        4.18      0.53 o
   6   7   6        0.30        0.10      0.41 o
   7   7   6        1.62        1.91      0.66 o
   8   7   6       13.98       11.79      0.94 o
   9   7   6       13.02       14.99      2.10 o
   0   8   6        1.25        0.76      1.15 o
   1   8   6        5.88        5.75      0.79 o
   2   8   6        7.67        5.92      0.79 o
   3   8   6        8.68        9.17      0.88 o
   4   8   6        0.13        0.60      0.56 o
   5   8   6        2.31        3.08      0.66 o
   1   0   7       89.87      103.92      1.24 o
   2   0   7      198.73      223.51      1.61 o
   3   0   7      330.00      319.86      2.31 o
   4   0   7       32.08       33.65      0.45 o
   5   0   7       29.79       33.03      0.54 o
   6   0   7       34.05       42.00      0.62 o
   7   0   7      349.29      344.51      2.70 o
   8   0   7      256.35      291.76      2.65 o
   9   0   7       55.04       67.05      0.96 o
  10   0   7       21.67       28.68      0.71 o
  11   0   7        7.66        8.17      0.58 o
  12   0   7        1.01        0.38      0.33 o
  13   0   7        0.35        0.33      0.36 o
  14   0   7       11.85       15.36      0.77 o
  15   0   7        0.02        0.00      0.47 o
  16   0   7        5.56        8.60      0.90 o
   0   1   7       43.03       53.58      0.81 o
   1   1   7        2.60        1.01      0.09 o
   2   1   7       18.56       22.05      0.28 o
   3   1   7        3.65        4.57      0.15 o
   4   1   7       31.20       33.99      0.37 o
   5   1   7       90.47       95.12      0.74 o
   6   1   7      117.14      131.71      0.98 o
   7   1   7       36.98       33.03      0.47 o
   8   1   7      261.89      285.16      1.96 o
   9   1   7      441.70      431.72      3.02 o
  10   1   7       12.78       11.69      0.41 o
  11   1   7        1.18        2.14      0.24 o
  12   1   7        3.82        4.75      0.35 o
  13   1   7        2.20        1.16      0.27 o
  14   1   7       18.11       16.73      0.61 o
  15   1   7        0.61        1.40      0.41 o
  16   1   7        0.79        0.50      0.39 o
   1   2   7        0.07        0.12      0.11 o
   2   2   7       24.51       27.96      0.41 o
   3   2   7       30.75       32.90      0.47 o
   4   2   7       30.48       33.88      0.47 o
   5   2   7        2.21        1.00      0.18 o
   6   2   7      119.48      127.70      1.05 o
   7   2   7      126.04      135.65      1.27 o
   8   2   7      161.29      184.96      1.60 o
   9   2   7       32.78       36.57      0.68 o
  10   2   7        0.08       -0.20      0.20 o
  11   2   7        1.45        1.43      0.31 o
  12   2   7        0.00        0.09      0.29 o
  13   2   7        0.16        0.14      0.28 o
  14   2   7        1.29        0.87      0.36 o
  15   2   7        4.04        3.34      0.81 o
   0   3   7      112.58      132.66      3.16 o
   1   3   7        1.24        1.87      0.19 o
   2   3   7        4.37        4.64      0.27 o
   3   3   7       10.50       12.33      0.43 o
   4   3   7       59.00       68.83      0.89 o
   5   3   7        5.21        5.83      0.32 o
   6   3   7       53.02       54.92      0.90 o
   7   3   7        7.36        6.44      0.36 o
   8   3   7       76.01       79.83      1.24 o
   9   3   7      360.34      375.74      3.55 o
  10   3   7        3.87        4.29      0.58 o
  11   3   7        0.01       -0.23      0.34 o
  12   3   7        0.11        0.15      0.34 o
  13   3   7        0.84        0.95      0.45 o
  14   3   7       13.37       13.64      1.19 o
  15   3   7        0.81        2.10      0.81 o
   1   4   7        6.55        4.26      0.28 o
   2   4   7       13.59       13.35      0.41 o
   3   4   7       15.45       11.33      0.44 o
   4   4   7        6.93        8.32      0.40 o
   5   4   7        2.04        2.94      0.28 o
   6   4   7       32.60       34.76      0.85 o
   7   4   7      112.56      121.83      1.56 o
   8   4   7       79.21       89.73      1.34 o
   9   4   7       14.66       21.47      0.89 o
  10   4   7        0.81        1.35      0.41 o
  11   4   7        0.10        0.00      0.38 o
  12   4   7        0.30        0.86      0.49 o
  13   4   7        0.14       -0.19      0.95 o
  14   4   7        1.33       -0.31      0.64 o
   0   5   7       11.20       15.66      1.08 o
   1   5   7       13.44       11.79      0.61 o
   2   5   7        1.66        0.70      0.27 o
   3   5   7        0.11        0.00      0.27 o
   4   5   7        0.17        0.38      0.34 o
   5   5   7        8.83       10.13      0.56 o
   6   5   7        6.62        6.38      0.51 o
   7   5   7       10.24       11.17      0.68 o
   8   5   7       57.34       62.90      1.49 o
   9   5   7       87.03       92.48      1.81 o
  10   5   7        1.37        1.30      0.45 o
  11   5   7        0.00        0.00      0.95 o
  12   5   7        1.74        2.10      0.81 o
   1   6   7        9.01        8.14      0.61 o
   2   6   7        6.48        6.38      0.51 o
   3   6   7        2.47        2.58      0.36 o
   4   6   7        1.79        2.47      0.36 o
   5   6   7        1.99        2.18      0.41 o
   6   6   7        4.28        3.58      0.51 o
   7   6   7       57.03       67.49      2.02 o
   8   6   7       20.40       22.15      0.82 o
   9   6   7        9.79       11.93      1.19 o
  10   6   7        1.31        2.67      0.81 o
  11   6   7        0.56       -0.23      0.76 o
   0   7   7        7.87        7.29      0.95 o
   1   7   7        2.40        1.37      0.34 o
   2   7   7        0.15       -0.08      0.34 o
   3   7   7        0.27        0.38      0.34 o
   4   7   7        0.56        0.08      0.34 o
   5   7   7        0.02       -0.38      0.44 o
   6   7   7        1.11        1.91      0.66 o
   7   7   7        2.90        4.00      1.21 o
   8   7   7       10.06       10.41      1.37 o
   1   8   7        1.54        0.89      0.66 o
   2   8   7        0.00       -0.44      0.44 o
   3   8   7        0.52        0.95      0.67 o
   4   8   7        0.26        1.09      0.56 o
   0   0   8       40.92       45.00      0.76 o
   1   0   8        3.71       11.34      0.30 o
   2   0   8        7.57        8.77      0.27 o
   3   0   8      144.30      175.57      1.43 o
   4   0   8      105.97      128.51      1.22 o
   5   0   8        8.99       10.49      0.37 o
   6   0   8        1.36        1.63      0.24 o
   7   0   8      142.57      177.98      1.81 o
   8   0   8      319.65      333.12      3.19 o
   9   0   8       47.21       40.61      1.01 o
  10   0   8        0.01       -0.23      0.23 o
  11   0   8        1.45        0.67      0.27 o
  12   0   8       26.44       35.34      1.17 o
  13   0   8        0.23        0.97      0.39 o
  14   0   8        9.17       12.45      0.76 o
  15   0   8       15.25       20.51      1.37 o
   1   1   8       28.72       34.28      0.40 o
   2   1   8       12.62        9.44      0.24 o
   3   1   8       32.87       25.95      0.39 o
   4   1   8       35.70       48.89      0.53 o
   5   1   8        7.17        3.92      0.20 o
   6   1   8        0.18       -0.13      0.13 o
   7   1   8        4.56        2.95      0.24 o
   8   1   8       99.90      111.28      1.09 o
   9   1   8       38.93       31.95      0.63 o
  10   1   8       60.93       72.09      1.08 o
  11   1   8        5.55        7.15      0.49 o
  12   1   8        1.89        1.89      0.31 o
  13   1   8        6.07        6.70      0.49 o
  14   1   8        2.42        3.41      0.65 o
  15   1   8       15.11       21.22      1.16 o
   0   2   8       23.35       22.70      0.78 o
   1   2   8        0.14        0.17      0.13 o
   2   2   8        4.50        3.53      0.25 o
   3   2   8       84.62      105.98      1.31 o
   4   2   8        0.15        0.71      0.16 o
   5   2   8        0.62        0.21      0.15 o
   6   2   8        3.75        1.47      0.22 o
   7   2   8       76.29       97.02      1.04 o
   8   2   8      407.36      449.83      3.30 o
   9   2   8       20.31       17.63      0.53 o
  10   2   8        3.58        4.07      0.31 o
  11   2   8        0.05        0.17      0.29 o
  12   2   8        2.86        2.81      0.32 o
  13   2   8        0.13       -0.35      0.35 o
  14   2   8        1.48        1.91      0.51 o
  15   2   8       16.58       27.61      1.38 o
   1   3   8       29.97       34.46      0.62 o
   2   3   8       76.71       84.45      1.02 o
   3   3   8       24.71       20.37      0.55 o
   4   3   8       21.44       27.61      0.58 o
   5   3   8        9.63        8.41      0.40 o
   6   3   8       11.55       12.79      0.48 o
   7   3   8        9.40        8.30      0.45 o
   8   3   8       49.64       58.65      1.28 o
   9   3   8       11.37        7.80      0.57 o
  10   3   8       11.99       13.60      0.76 o
  11   3   8        7.41        8.60      0.65 o
  12   3   8        0.00        0.57      0.38 o
  13   3   8        2.11        1.31      0.56 o
  14   3   8        6.29       11.17      1.19 o
   0   4   8        0.08        1.05      0.38 o
   1   4   8        0.10        0.10      0.19 o
   2   4   8        1.90        1.23      0.25 o
   3   4   8       43.01       52.68      0.86 o
   4   4   8        2.84        2.89      0.34 o
   5   4   8        1.19        0.92      0.34 o
   6   4   8        2.08        2.35      0.34 o
   7   4   8       45.17       49.34      0.94 o
   8   4   8      156.57      178.21      2.22 o
   9   4   8       11.42       13.64      0.76 o
  10   4   8        0.00        0.21      0.41 o
  11   4   8        0.01        0.19      0.38 o
  12   4   8        1.12        1.07      0.64 o
  13   4   8        0.09        0.15      0.64 o
   1   5   8        8.15        8.80      0.57 o
   2   5   8        3.69        3.36      0.34 o
   3   5   8        1.11        1.22      0.34 o
   4   5   8        4.57        6.36      0.51 o
   5   5   8        0.60        0.69      0.34 o
   6   5   8        2.66        3.73      0.46 o
   7   5   8        1.27        1.28      0.36 o
   8   5   8       34.29       39.01      0.94 o
   9   5   8        5.87        5.86      0.61 o
  10   5   8       18.99       25.77      1.53 o
  11   5   8        1.81        1.60      0.64 o
  12   5   8        0.47        0.15      0.76 o
   0   6   8        1.22        1.53      0.54 o
   1   6   8        0.70        1.24      0.38 o
   2   6   8        5.79        5.22      0.51 o
   3   6   8       19.36       23.09      0.85 o
   4   6   8        3.65        4.62      0.51 o
   5   6   8        0.84        0.92      0.34 o
   6   6   8        3.33        3.90      0.46 o
   7   6   8       20.28       25.00      1.38 o
   8   6   8       37.84       44.13      3.11 o
   9   6   8        3.44        5.21      0.92 o
  10   6   8        0.00        1.15      0.81 o
   1   7   8        4.14        4.36      0.66 o
   2   7   8        6.90        5.74      0.66 o
   3   7   8        0.20       -0.13      0.44 o
   4   7   8        2.38        2.54      0.66 o
   5   7   8        0.24       -0.24      0.49 o
   6   7   8        0.03       -0.27      0.56 o
   7   7   8        1.17        1.78      0.66 o
   1   0   9       12.66       13.85      0.66 o
   2   0   9      225.53      251.14      2.88 o
   3   0   9      341.42      398.07      3.96 o
   6   0   9        0.10       -0.23      0.23 o
   7   0   9       82.41       83.53      1.85 o
   8   0   9       55.53       47.36      1.93 o
   9   0   9       62.18       64.64      1.85 o
  10   0   9        3.52        4.87      0.59 o
  11   0   9       13.05       20.77      1.22 o
  12   0   9        2.56        1.80      0.55 o
  13   0   9        0.00        0.21      0.50 o
  14   0   9        0.52        0.55      0.92 o
   0   1   9       17.41       27.26      0.72 o
   1   1   9      121.07      129.56      1.14 o
   2   1   9      247.33      285.65      2.07 o
   3   1   9       72.45       82.96      0.82 o
   4   1   9       23.29       24.95      0.51 o
   5   1   9       86.64      103.72      1.09 o
   6   1   9        3.14        1.88      0.30 o
   7   1   9       36.06       36.37      0.63 o
   8   1   9        0.11        0.04      0.16 o
   9   1   9        5.46        6.77      0.40 o
  10   1   9       21.81       16.40      0.62 o
  11   1   9        0.92        2.26      0.37 o
  12   1   9        0.19        0.34      0.30 o
  13   1   9       12.89       20.11      0.75 o
  14   1   9       32.08       46.47      2.34 o
   1   2   9        3.02        3.92      0.22 o
   2   2   9      144.11      185.48      1.65 o
   3   2   9      455.16      514.25      3.76 o
   4   2   9      136.78      157.19      1.41 o
   5   2   9        0.02       -0.22      0.22 o
   6   2   9        0.03       -0.15      0.15 o
   7   2   9       12.35       11.26      0.47 o
   8   2   9       29.44       28.01      0.66 o
   9   2   9       28.76       23.98      0.75 o
  10   2   9        4.83        7.45      0.52 o
  11   2   9        0.04        0.24      0.35 o
  12   2   9        3.43        3.04      0.54 o
  13   2   9        0.25        0.47      0.50 o
  14   2   9        0.82        1.37      0.58 o
   0   3   9        1.75        1.21      0.36 o
   1   3   9       30.66       26.63      0.60 o
   2   3   9      138.50      152.49      1.49 o
   3   3   9       10.02       10.81      0.44 o
   4   3   9        7.21        8.11      0.42 o
   5   3   9       11.57       12.68      0.50 o
   6   3   9        2.10        1.02      0.36 o
   7   3   9       31.93       38.46      0.80 o
   8   3   9        0.06        0.00      0.27 o
   9   3   9       17.81       21.69      1.08 o
  10   3   9       19.66       17.38      0.80 o
  11   3   9        0.35        0.48      0.39 o
  12   3   9        0.00        0.25      0.44 o
  13   3   9        2.32        3.09      0.81 o
   1   4   9        0.03        0.10      0.38 o
   2   4   9       77.63      101.93      1.54 o
   3   4   9      163.09      196.71      2.22 o
   4   4   9       61.76       74.80      1.26 o
   5   4   9        0.14       -0.29      0.29 o
   6   4   9        0.25        0.23      0.34 o
   7   4   9       16.75       16.74      0.71 o
   8   4   9       11.40       10.81      0.68 o
   9   4   9       12.59       12.49      0.76 o
  10   4   9        2.34        4.25      0.57 o
  11   4   9        0.88        2.04      0.66 o
  12   4   9        0.96        1.91      0.95 o
   0   5   9        0.48        0.38      0.54 o
   1   5   9       45.46       47.11      1.15 o
   2   5   9       52.40       57.21      1.20 o
   3   5   9       11.87       15.23      0.76 o
   4   5   9        0.97        1.53      0.34 o
   5   5   9       17.51       19.61      0.77 o
   6   5   9        1.76        1.07      0.34 o
   7   5   9        2.23        2.19      0.42 o
   8   5   9        0.41        0.62      0.35 o
   9   5   9        0.94        0.48      0.56 o
  10   5   9        8.03        8.63      1.08 o
  11   5   9        0.06        0.08      0.64 o
   1   6   9        1.04        0.15      0.34 o
   2   6   9       25.47       31.67      1.00 o
   3   6   9       45.36       55.15      1.22 o
   4   6   9       22.06       24.08      0.85 o
   5   6   9        0.58        0.89      0.45 o
   6   6   9        0.30        0.33      0.49 o
   7   6   9       10.17       10.66      1.07 o
   8   6   9        2.69        1.91      0.66 o
   9   6   9        6.70        8.02      1.08 o
   0   7   9        1.65        1.91      1.15 o
   1   7   9       10.23       10.13      0.95 o
   2   7   9       15.81       16.44      1.10 o
   3   7   9        1.03        2.42      0.66 o
   4   7   9        0.02        1.15      0.66 o
   5   7   9        1.47        1.65      0.66 o
   0   0  10        3.53        0.38      1.15 o
   6   0  10        1.24        0.49      0.28 o
   7   0  10        5.09        9.83      0.79 o
   8   0  10       11.39       22.45      1.19 o
   9   0  10        0.16       -0.06      0.31 o
  10   0  10        0.06        0.76      0.45 o
  11   0  10        5.95        9.63      2.86 o
  12   0  10        5.52        7.15      2.27 o
  13   0  10        3.18        1.76      1.22 o
  14   0  10        2.16        1.34      1.34 o
   1   1  10       22.39       16.72      0.59 o
   5   1  10        1.32        0.80      0.52 o
   7   1  10        1.85        0.74      0.35 o
   8   1  10        3.65        4.04      0.97 o
   9   1  10        1.89        0.76      0.35 o
  10   1  10        3.83        4.06      0.60 o
  11   1  10        3.43        4.19      1.07 o
  12   1  10        0.04        0.43      0.44 o
  13   1  10        0.71        0.25      0.56 o
   0   2  10        7.40        4.59      0.42 o
   1   2  10       42.58       49.07      0.66 o
   2   2  10      101.72       99.78      1.06 o
   3   2  10      292.49      363.47      2.67 o
   4   2  10       42.33       50.58      0.73 o
   5   2  10       46.51       47.34      0.77 o
   6   2  10        0.01       -0.20      0.20 o
   7   2  10        3.25        6.38      0.44 o
   8   2  10        0.12        0.15      0.25 o
   9   2  10        2.89        1.36      0.35 o
  10   2  10        1.01        2.54      0.35 o
  11   2  10        2.79        7.29      0.65 o
  12   2  10        0.23       -0.34      0.45 o
  13   2  10        3.90        3.44      0.79 o
   1   3  10       10.34        6.98      0.39 o
   2   3  10      142.69      178.93      1.74 o
   3   3  10      114.32      118.13      1.39 o
   4   3  10       39.99       47.88      1.02 o
   5   3  10        0.20        0.11      0.27 o
   6   3  10        1.52        1.65      0.37 o
   7   3  10        0.02       -0.22      0.25 o
   8   3  10        2.71        3.27      0.41 o
   9   3  10        1.47        0.48      0.38 o
  10   3  10        0.01        0.00      0.44 o
  11   3  10        3.58        6.44      0.95 o
  12   3  10        0.06        0.53      0.76 o
   0   4  10        0.01       -0.34      0.34 o
   1   4  10       15.15       14.12      0.68 o
   2   4  10       51.29       52.43      1.02 o
   3   4  10      124.19      151.85      1.91 o
   4   4  10       31.05       36.67      0.94 o
   5   4  10       32.49       33.25      0.85 o
   6   4  10        0.25        0.31      0.34 o
   7   4  10        0.56        1.02      0.31 o
   8   4  10        0.02        0.15      0.52 o
   9   4  10        1.83        1.35      0.41 o
  10   4  10        0.01        0.14      0.49 o
  11   4  10        1.19        2.86      0.81 o
   1   5  10        9.43        8.65      0.60 o
   2   5  10       24.84       30.55      0.85 o
   3   5  10       37.99       42.56      1.02 o
   4   5  10       14.25       18.16      1.05 o
   5   5  10        0.33        0.38      0.34 o
   6   5  10        5.47        8.48      0.64 o
   7   5  10        0.46        1.05      0.38 o
   8   5  10        0.11       -0.13      0.60 o
   9   5  10        1.03        0.92      1.15 o
  10   5  10        2.46        3.66      0.92 o
   0   6  10        1.34        3.09      0.81 o
   1   6  10        2.49        1.24      0.42 o
   2   6  10       16.95       16.15      0.85 o
   3   6  10       38.56       46.43      1.34 o
   4   6  10       16.34       20.41      1.16 o
   5   6  10       13.64       15.96      1.10 o
   6   6  10        0.00       -0.05      0.64 o
   7   6  10        0.06        0.65      0.56 o
   1   7  10        3.40        2.47      0.67 o
   2   7  10       11.24       12.73      1.10 o
   3   7  10       13.59       19.09      2.29 o
   1   0  11        2.07       -0.31      0.64 o
   2   0  11        1.07       -0.38      0.81 o
   6   0  11        3.02        2.23      2.32 o
   7   0  11        4.61        2.60      2.14 o
   8   0  11        0.43        0.00      0.56 o
   9   0  11        0.29        0.13      0.66 o
  10   0  11        3.99        2.42      1.74 o
  11   0  11        1.97        1.35      0.86 o
  12   0  11        0.23       -0.38      0.66 o
  13   0  11        8.44        0.19      1.08 o
   0   1  11       14.43       14.51      1.53 o
   1   1  11        5.98        4.42      1.88 o
   3   1  11       11.14        3.22      2.14 o
   4   1  11       14.35        3.00      1.69 o
   5   1  11        3.26        3.64      1.37 o
   7   1  11       11.00       12.98      1.91 o
   8   1  11        2.31        3.17      1.41 o
   9   1  11        0.61        1.23      0.58 o
  10   1  11        4.32        4.78      1.55 o
  11   1  11        0.44       -0.04      0.42 o
  12   1  11        3.36        2.19      0.91 o
   1   2  11        0.39        3.97      0.35 o
   2   2  11        2.69        2.81      0.29 o
   3   2  11       64.43       77.90      1.41 o
   4   2  11       54.32       53.24      1.23 o
   5   2  11        8.63        9.87      0.65 o
   6   2  11        0.07       -0.16      0.28 o
   7   2  11        0.00        0.19      0.42 o
   8   2  11        0.04       -0.09      0.39 o
   9   2  11        1.56        0.46      0.45 o
  10   2  11        6.99       10.15      1.19 o
  11   2  11        0.00        0.00      0.81 o
  12   2  11        0.16       -0.27      0.92 o
   0   3  11        1.74        0.76      0.54 o
   1   3  11        0.17       -0.16      0.29 o
   2   3  11       68.96       78.88      1.20 o
   3   3  11       12.90       18.95      0.68 o
   4   3  11        3.99        1.25      0.38 o
   5   3  11        4.55        9.49      0.76 o
   6   3  11        8.48       13.59      0.99 o
   7   3  11        1.47        0.19      0.38 o
   8   3  11        0.00        0.76      0.38 o
   9   3  11        0.21        0.25      0.44 o
  10   3  11        0.94        1.37      0.76 o
  11   3  11        1.02        1.91      0.76 o
   1   4  11        0.01        1.42      0.34 o
   2   4  11        0.12        0.31      0.34 o
   3   4  11       27.98       34.20      0.88 o
   4   4  11       29.53       33.87      0.98 o
   5   4  11        4.12        5.00      0.51 o
   6   4  11        0.00        0.00      0.34 o
   7   4  11        0.28        0.32      0.37 o
   8   4  11        0.23        0.10      0.39 o
   9   4  11        0.11        0.61      0.76 o
  10   4  11        2.70        3.76      0.95 o
   0   5  11        3.23        3.24      0.81 o
   1   5  11        2.07        1.91      0.39 o
   2   5  11       28.77       31.46      0.91 o
   3   5  11        1.16        1.91      0.39 o
   4   5  11        7.50        9.32      0.64 o
   5   5  11        0.14        0.74      0.42 o
   6   5  11        1.10        3.40      0.57 o
   7   5  11        0.90        1.53      0.56 o
   8   5  11        0.31        1.02      0.66 o
   1   6  11        0.06        0.25      0.44 o
   2   6  11        0.04        0.49      0.56 o
   3   6  11        8.92       10.37      0.88 o
   4   6  11       13.09       13.48      1.01 o
   5   6  11        1.65        2.54      0.66 o
   0   0  12       37.41        0.76      1.15 o
   1   0  12        2.30        0.00      0.81 o
   2   0  12        5.14        0.00      0.81 o
   3   0  12        1.87        1.24      1.55 o
   4   0  12       10.12        0.76      1.15 o
   6   0  12        0.76        1.02      0.66 o
   7   0  12        0.69       -0.10      0.49 o
   8   0  12        1.30        0.76      1.08 o
   9   0  12        9.55        2.29      1.53 o
  11   0  12        5.56        3.90      3.08 o
   1   1  12        1.58        0.56      0.46 o
   2   1  12        0.01       -0.38      0.39 o
   3   1  12        9.86        0.10      0.57 o
   5   1  12        0.00       -0.03      0.39 o
   6   1  12        7.68        0.76      1.15 o
   7   1  12        9.12        0.38      0.66 o
   8   1  12        0.09        0.83      0.55 o
   9   1  12        0.90        1.02      0.54 o
  10   1  12        8.91        8.16      2.48 o
  11   1  12        0.24        0.03      0.49 o
   1   2  12        0.06       -0.34      0.34 o
   2   2  12        3.33        1.93      1.32 o
   3   2  12        0.02       -0.03      0.41 o
   6   2  12        0.38        0.98      0.50 o
   7   2  12        0.03        0.18      0.39 o
   8   2  12        0.05        0.51      0.50 o
   9   2  12        1.99        3.82      1.54 o
  10   2  12        9.54       16.89      1.53 o
  11   2  12        4.02        4.41      2.86 o
   1   3  12        0.01       -0.13      0.44 o
   2   3  12        0.88        1.58      1.09 o
   5   3  12        0.37       -0.54      0.54 o
   6   3  12        1.97        1.61      1.15 o
   7   3  12        2.27        5.73      1.15 o
   8   3  12        0.22        3.05      0.76 o
   0   4  12        4.17        9.10      0.66 o
   1   4  12        0.41        0.00      0.34 o
   2   4  12        1.27        0.99      0.34 o
   3   4  12        0.02       -0.15      0.34 o
   4   4  12        3.42        7.23      0.54 o
   5   4  12        3.14        6.53      0.57 o
   6   4  12        0.00        0.10      0.38 o
   7   4  12        0.03       -0.44      0.44 o
   8   4  12        0.11        1.22      0.64 o
   1   5  12        0.44        0.53      0.34 o
   2   5  12        0.06       -0.23      0.34 o
   3   5  12        4.70        5.32      0.57 o
   4   5  12        6.30        9.74      0.88 o
   5   5  12        0.01        0.43      0.49 o
   6   5  12        2.68        5.26      0.66 o
   0   6  12        0.85        3.51      0.81 o
   1   6  12        0.74        0.43      0.49 o
   1   0  13        2.24       -0.19      0.81 o
   2   0  13        3.30        1.76      1.58 o
   3   0  13        0.76        0.27      0.56 o
   4   0  13        0.47        0.89      0.84 o
   5   0  13        7.82        0.57      0.81 o
   7   0  13        0.02       -0.56      0.56 o
   8   0  13        0.00       -0.25      0.66 o
  10   0  13        0.83        0.00      0.72 o
   0   1  13        1.31        0.89      1.02 o
   1   1  13        3.72       -0.29      0.57 o
   2   1  13        3.05        0.20      0.61 o
   3   1  13        6.82       -0.10      0.57 o
   4   1  13        0.56        0.45      0.49 o
   5   1  13        0.55        0.45      0.47 o
   6   1  13        0.04       -0.35      0.43 o
   7   1  13        5.35        2.47      1.73 o
   8   1  13        0.05        0.29      0.51 o
   9   1  13        2.62        0.48      0.76 o
  10   1  13        0.24        0.58      0.53 o
   1   2  13        1.93        1.88      0.83 o
   3   2  13        0.81        0.73      0.45 o
   4   2  13        0.92        1.22      0.88 o
   5   2  13        4.46        8.40      1.91 o
   6   2  13        2.83        0.94      1.03 o
   7   2  13        0.07        0.13      0.66 o
   8   2  13        0.19        0.38      0.72 o
   0   3  13        3.51       -0.38      0.76 o
   1   3  13        0.75        0.00      0.54 o
   2   3  13        1.17       -0.19      0.54 o
   3   3  13        4.66        0.57      0.54 o
   4   3  13        0.25        0.19      0.54 o
   5   3  13        0.55        0.00      0.76 o
   6   3  13        0.44        0.38      0.76 o
   2   4  13        3.42        6.49      1.15 o
   3   4  13        0.23       -0.76      0.76 o
   4   4  13        0.33        1.15      0.76 o
   0   5  13        0.00        0.76      0.54 o
   1   5  13        0.05        0.48      0.38 o
   2   5  13        0.02        0.76      0.44 o
   3   5  13        1.20        2.71      0.71 o
   0   0  14        9.23       -0.38      1.15 o
   1   0  14        4.78        0.71      0.92 o
   2   0  14        0.32        0.13      0.66 o
   3   0  14        2.48        1.11      1.43 o
   4   0  14        0.42        0.25      0.66 o
   5   0  14        3.57        4.07      3.30 o
   6   0  14        0.61        0.00      0.72 o
   7   0  14        0.43        0.21      0.72 o
   8   0  14        1.81        0.92      1.12 o
   1   1  14        0.30        1.37      0.66 o
   2   1  14        4.47        0.08      0.65 o
   3   1  14        0.31        0.07      0.49 o
   4   1  14        2.75        0.80      0.63 o
   5   1  14        1.98        1.16      0.86 o
   6   1  14        0.69       -0.10      0.49 o
   7   1  14        1.42        0.00      0.51 o
   8   1  14        8.69        0.38      1.53 o
   2   2  14        0.39        0.95      0.55 o
   3   2  14        0.34        0.05      0.56 o
   4   2  14        0.26        0.13      0.66 o
   5   2  14        0.33        0.66      0.61 o
   6   2  14        0.98        0.35      0.80 o
   7   2  14        0.04        0.25      0.66 o
   1   3  14        0.67        0.19      0.54 o
   2   3  14        3.29        0.57      0.54 o
   3   3  14        0.91       -0.19      0.54 o
   4   3  14        1.56        0.38      0.76 o
   3   0  15        1.13        0.42      1.09 o
   4   0  15        0.13        0.24      0.72 o
   5   0  15        2.09        1.97      1.72 o
   6   0  15        0.23        0.50      0.79 o
   1   1  15        4.91        3.93      1.78 o
   2   1  15        4.32        1.15      1.91 o
   3   1  15        0.02       -0.07      0.53 o
   4   1  15        0.00       -0.42      0.51 o
   5   1  15        1.92        1.30      1.15 o
   6   1  15        6.70        0.29      0.70 o
   1   2  15       11.80        0.49      0.92 o
   2   2  15        4.66       -0.19      0.81 o
   3   2  15        1.40        0.00      0.81 o
   4   2  15        0.09        0.00      0.66 o
   0   0  16        3.43        5.78      4.39 o
 
